# Supplementary material for: Growth charts for patients with Sanfilippo syndrome (Mucopolysaccharidosis type III)
Source: Orphanet J Rare Dis. 2019 May 2;14:93. doi: 10.1186/s13023-019-1065-x (PMC6498678; doi:10.1186/s13023-019-1065-x)
Supplement: Supplementary file 5 — Table S1. Number of measurements for male and female patients for height, weight and head circumference in relation to the age groups (XLSX 11 kb) [file 13023_2019_1065_MOESM5_ESM.xlsx]

## Sheet: Tabelle1
Age	Height		Weight		Head circumference
	male	female	male	female	male	female
at birth	76	74	79	75	64	65
after birth until < 1 year	109	105	113	107	95	83
1 year until < 2 years	60	56	61	60	52	46
2 years until < 3 years	69	68	69	70	57	47
3 years until < 4 years	55	32	53	34	44	22
4 years until < 5 years	61	58	67	56	58	45
5 years until < 6 years	58	41	58	45	35	16
6 years until < 7 years	43	33	44	35	23	23
7 years until < 8 years	32	31	36	34	24	16
8 years until < 9 years	31	11	31	15	17	7
9 years until < 10 years	23	21	23	22	16	10
10 years until < 11 years	11	21	14	25	5	12
11 years until < 12 years	11	18	15	24	9	9
12 years until < 13 years	10	14	12	16	6	8
13 years until < 14 years	11	17	14	19	8	12
14 years until < 15 years	10	10	13	11	5	7
15 years until < 16 years	4	7	5	8	2	6
16 years until < 17 years	3	10	3	10	1	6
17 years until < 18 years	9	6	11	9	3	3
≥ 18 years	15	18	17	18	4	4
